# Supplementary material for: Widespread co-endemicity of Trypanosoma species infecting cattle in the Sudano-Sahelian and Guinea Savannah zones of Cameroon
Source: BMC Vet Res. 2019 Oct 16;15:344. doi: 10.1186/s12917-019-2111-6 (PMC6796345; doi:10.1186/s12917-019-2111-6)
Supplement: Supplementary file 3 — Additional file 3: Table S1. Effect of cattle breed on animal body condition. Table S2. Effect of study area, cattle breed and age group on packed cell volume. Table S3. Packed cell volume of animals infected with T. theileri clade IA, IB and IIB. Table S4. GPS Coordinates of study areas and sampled herds. [file 12917_2019_2111_MOESM3_ESM.xls]

## Sheet: Table S1 
		Body Condition Score			pearson's Chi-squared
Breeds	N	Poor	Good	Very good	X-squared	df	P-value
Gudali	649	78	512	59	138.21	8	2.2e-16
White Fulani	60	19	39	2
Red Fulani	57	25	32	0
Namchi	205	21	184	21
Kapsiki	205	5	200	0

## Sheet: Table S2
	N	PCV (mean±SD)	P-value	F
study areas
Vina	351	33.62±4.54
Faro et Deo	200	28,13±5.76
Mayo Rey	316	32.96±4.74	0.0001	49.13
Faro	176	34.74±5.35
Mayo-Tsanaga	100	32.74±4.40
Breeds
Gudali	631	31.95±5.41
White Fulani	60	30.98±5.07
Red Fulani	57	30.37±5.69	0.0001	13.88
Namchi	205	34.65±5.10
Kapsiki	100	32.74±4.40
Body condition
Poor	143	29.66± 6.67
Good	850	32.82±4.99	0.0001	22.01
Very good	60	34.26±5.46
Age group
Young	148	31.22±6.82
Mature	517	32.96±5.04	0.005	5.38
old	388	32.23±5.25

## Sheet: Table S3
T. theileri clade	PCV	Sample No.	Animal ID	T. theileri clade	PCV	Sample No.	Animal ID
IIB	24	1273	5KTZ	IA	33	1269	1KTZ
IIB	28	958	6NK	IA	33	996	2GN
IIB	28	256	46	IA	34	1010	2GN
IIB	30	1213	7KSK	IB	35	957	5NK
IIB	30	929	4ML	IB	40	1056	2KG
IIB	31	1229	5KKV	IB	35	950	8KK
IIB	32	244	34	IB	42	1051	8RZ
IIB	33	1228	4KKV	IA	34	501	9
IIB	34	1227	3KKV	Mean PCV	35.75
IIB	34	799	74	Std Dev	3.37004
IIB	39	357	22
IIB	40	251	41
IIB	NA	1157	7KSK
IIB	NA	1117	2KYM
IIB	NA	1118	3KYM
IIB	NA	612	31
Mean PCV	31.9167
Std Dev	4.54189
TTEST p-value IIB vs I	0.0567919

## Sheet: Table S4
		sampling site	GPS Coodinates
Region	Division	village or locality	N	E	Altitude
Adamawa	Vina	Wakwa 1	07°15.983´	13°32.830´	1031m
		Wakwa 2	07°16.241´	13°33.336´	1035m
		Galim (Vina du Sud river)	07°13.705´	13°33.514´	1050m
	Faro et Deo	Mayo-Dagoum 1	07°31.584´	12°06.686´	586m
		Mayo-Dagoum 2	07°32.556´	12°06.710´	581m
		Mayo-Dagoum 3	07°31.166´	12°05.077´	603m
		Mayo-Dagoum 4	07°29.270´	12°04.207´	622m
		DoDeo 1	07°27.857´	12°03.721´	674m
		DoDeo 2	07°27.903´	12°03.940´	654m
		DoDeo 3	07°27.124´	12°00.471´	647m
		DoDeo 4	07°27.215´	12°00.510´	668m
North	Mayo Rey	Gada Raou	07°57'12.169'´	14°14'21.52'´	912m
		Bini	07°37.493´	14°32.168´	780m
		Kombo	07°21'35.879'´	14°34'27.819'´	658m
		Kaou	07°53.585´	14°37.870´	654m
	Faro	Poli 1	08°29.492´	13°10.292´	519m
		Gombo	08°30.213´	13°07.292´	487m
		Tike	08°28.711´	13°13.286´	485m
		Kongle 1	08°27.540´	13°10.901´	575m
		Kongle 2	08°28.082´	13°11.057´	576m
		Bollele	08°30.855´	13°11.598´	452m
		Beka Seko	08°38.733´	13°03.010´	347m
		Herko	08°30.085´	13°08.478´	520m
		Nambo Gare 1	08°29.825´	13°08.996´	553m
		Nambo Gare 2	08°29.825´	13°08.996´	553m
		Gombo	08°30.213´	13°07.292´	487m
		Wate / Bosedou 1	08°41.804´	13°01.792´	348m
		Wate / Bosedou 2	08°41.421´	13°01.630´	333m
		Wate / Guitcha	08°41.580´	13°00.897´	362m
		Wate / Salehca	08°41.609´	13°01.451´	354m
		Wate / Gounde	08°41.951´	13°02.038´	348m
		Djoumte / Tarkadongo 1	08°42.214´	13°00.596´	352m
		Djoumte / Tarkadongo 2	08°42.261´	13°59.600´	344m
		Djoumte / Tarkadongo 3	08°41.672´	13°00.596´	361m
		Heptilele 1	08°39.981´	13°03.188´	347m
		Heptilele 2	08°39.946´	13°03.230´	344m
		Heptilele 3	08°39.951´	13°03.287´	343m
		Heptilele 4	08°39.805´	13°03.350´	345m
Far-North	Mayo Tsanaga	Rhumsiki/Kila	10°27.759´	13°38.382´	956m
